# Supplementary material for: CLImAT-HET: detecting subclonal copy number alterations and loss of heterozygosity in heterogeneous tumor samples from whole-genome sequencing data
Source: BMC Med Genomics. 2017 Mar 15;10:15. doi: 10.1186/s12920-017-0255-4 (PMC5351278; doi:10.1186/s12920-017-0255-4)
Supplement: Additional file 3: Table S2. — This file contains Supplementary Table S2. (XLS 26 kb) [file 12920_2017_255_MOESM3_ESM.xls]

## Sheet: Table S2
One clone
Sample id	Mixture	Mixed proportions
		a	n
1	a_020n_080	0.2	0.8
2	a_040n_060	0.4	0.6
3	a_060n_040	0.6	0.4
4	a_080n_020	0.8	0.2
5	a_100n_000	1	0
Two clones
Sample id	Mixture	Mixed proportions
		a	b	n
1	a_010b_030n_060	0.1	0.3	0.6
2	a_025b_025n_050	0.25	0.25	0.5
3	a_025b_035n_040	0.25	0.35	0.4
4	a_040b_030n_030	0.4	0.3	0.3
5	a_045b_040n_015	0.45	0.4	0.15
6	a_040b_050n_010	0.4	0.5	0.1
Three clones
Sample id	Mixture	Mixed proportions
		a	b	c	d	n
1	a_010b_010d_025n_055	0.1	0.1	0	0.25	0.55
2	a_010b_015d_030n_045	0.1	0.15	0	0.3	0.45
3	a_020b_015d_030n_035	0.2	0.15	0	0.3	0.35
4	a_035b_015d_025n_025	0.35	0.15	0	0.25	0.25
5	a_020b_035c_025n_020	0.2	0.35	0.25	0	0.2
6	a_030b_020d_035n_015	0.3	0.2	0	0.35	0.15
7	a_020b_040c_030n_010	0.2	0.4	0.3	0	0.1
8	a_035b_025d_035n_005	0.35	0.25	0	0.35	0.05
9	a_020b_045c_035n_000	0.2	0.45	0.35	0	0
